# Supplementary material for: Potential Involvement of MnCYP710A11 in Botrytis cinerea Resistance in Arabidopsis thaliana and Morus notabilis
Source: Genes (Basel). 2024 Jun 28;15(7):853. doi: 10.3390/genes15070853 (PMC11275358; doi:10.3390/genes15070853)
Supplement: Supplementary file 1 [file genes-15-00853-s001.zip]

Archive with 1 entries (1 files):
- genes-3066918-supplementary.pdf
